# Supplementary material for: Bidirectional causal relationship between hypercholesterolemia and ischemic heart disease: a Mendelian randomization study
Source: Front Cardiovasc Med. 2023 Dec 7;10:1302282. doi: 10.3389/fcvm.2023.1302282 (PMC10740159; doi:10.3389/fcvm.2023.1302282)
Supplement: Supplementary file 1 [file Table1.xlsx]

## Sheet: main
id.exposure

## Sheet: Assumption13
SNP

## Sheet: pleiotropy
id.exposure

## Sheet: heterogeneity
id.exposure

## Sheet: leaveone
exposure

## Sheet: F
SNP
